# Supplementary material for: Coordinative Behavior of a New Hydroxynaphthanyl Sulphonamide Tridentate Schiff Base Towards First Row Late Transition Metal (LTM) and Post-Transitional Metal Atoms Zn and Cd: A Crystallographic and Computational Study
Source: Molecules. 2025 Aug 29;30(17):3543. doi: 10.3390/molecules30173543 (PMC12430383; doi:10.3390/molecules30173543)
Supplement: Supplementary file 1 [file molecules-30-03543-s001.zip]

Archive with 1 entries (1 files):
- molecules-3754295-supplementary.pdf
